# Supplementary material for: A Genome-Scale Atlas Reveals Complex Interplay of Transcription and Translation in an Archaeon
Source: mSystems. 2023 Mar 13;8(2):e00816-22. doi: 10.1128/msystems.00816-22 (PMC10134880; doi:10.1128/msystems.00816-22)
Supplement: DATA SET S1 [file msystems.00816-22-s0009.xlsx]

## Sheet: tab_guide_readme
tab_name

## Sheet: non_redundant_tx_dictionary
representative

## Sheet: nrtx_column_description
column_name

## Sheet: atlas_normalized_wide_data
locus_tag

## Sheet: atlas_column_description_wide
column_name

## Sheet: atlas_non_normalized_tidy_data
locus_tag

## Sheet: atlas_column_description_tidy
column_name
